# Supplementary material for: Angiotensin-Converting Enzyme 2 SNPs as Common Genetic Loci and Optimal Early Identification Genetic Markers for COVID-19
Source: Pathogens. 2022 Aug 22;11(8):947. doi: 10.3390/pathogens11080947 (PMC9415427; doi:10.3390/pathogens11080947)
Supplement: Supplementary file 1 [file pathogens-11-00947-s001.zip]

Archive with 1 entries (1 files):
- pathogens-1764763-supplementary.pdf
